# Supplementary material for: Hypoxia Exacerbates Inflammatory Signaling in Human Coronavirus OC43-Infected Lung Epithelial Cells
Source: Biomolecules. 2025 Aug 8;15(8):1144. doi: 10.3390/biom15081144 (PMC12384405; doi:10.3390/biom15081144)
Supplement: Supplementary file 1 [file biomolecules-15-01144-s001.zip]

Archive with 4 entries (4 files):
- biomolecules-3736977-Supplementary Data File S1.xlsx
- biomolecules-3736977-Supplementary Data File S2.xlsx
- biomolecules-3736977-Supplementary Figure S1.pdf
- biomolecules-3736977-Supplementary Figure S2.pdf
