# Supplementary material for: Hypoxia Exacerbates Inflammatory Signaling in Human Coronavirus OC43-Infected Lung Epithelial Cells
Source: Biomolecules. 2025 Aug 8;15(8):1144. doi: 10.3390/biom15081144 (PMC12384405; doi:10.3390/biom15081144)
Supplement: Supplementary file 1 [file biomolecules-15-01144-s001.zip › biomolecules-3736977-Supplementary Data File S1.xlsx]

## Sheet: Synergystic Upregulated Genes
Gene.name	Normoxia vs Hypoxia log2FoldChange	Normoxia vs Normoxia + OC43 log2FoldChange	Normoxia vs Hypoxia + OC43 log2FoldChange
Protein Encoding Genes
ADORA2A	0	0	3.75964
AFF3	0	0	3.99802
AKNAD1	0	0	2.98125
ALOX15	0	0	4.01903
AMPD3	1.63372	2.42635	4.49814
ARRDC3	2.26187	1.76871	4.6133
ATF3	3.88035	3.25452	6.18495
ATOH7	0	0	2.83761
BCL2A1	1.88731	2.6698	5.71379
BIRC3	1.30686	2.9401	5.09281
BMP2	1.66872	2.56332	5.22055
C11orf96	0	7.24802	10.1223
C15orf48	1.90131	4.04814	5.9191
CA2	-0.182045	1.18917	3.55477
CCL2	0.834014	2.02942	4.1798
CCL20	4.00821	6.4223	11.1297
CCL5	0	0	5.93693
CEMIP	0.371838	-0.813103	2.39255
CH25H	0	0	7.9421
CHST2	0.181803	3.06348	5.33313
CLDN16	0	0	3.13415
CLEC4E	0	0	8.38715
COL22A1	1.31762	0.378747	3.16696
CPAMD8	0	0	5.46121
CRTAC1	2.45608	1.00058	4.13654
CSF2	0	7.32722	12.9505
CSF3	0	7.4012	9.9618
CXCL1	-0.676005	3.61279	5.45765
CXCL8	1.61141	6.57229	8.89407
DMBT1	0	0	4.80029
DTNA	0	0	4.54996
DUSP10	1.55647	2.29207	4.65562
DUSP6	-0.217619	1.23474	2.77673
EFNA1	1.77561	1.8333	5.19447
EFNB1	-0.204936	-0.44173	1.79512
EGR1	5.11916	3.95334	7.70028
EGR2	0	3.62672	5.13013
ERRFI1	3.26599	1.52827	4.76028
ESR1	0	0	2.36178
ETS1	2.14763	2.87211	4.72193
F3	2.99263	0.311092	4.67083
FAM49A	0	0	2.06687
FAM83A	0.790509	0.436869	3.17644
FAM83B	0	0	3.55833
G0S2	-0.0217996	0.110412	2.49144
GFRA2	3.67281	0	5.24042
GPR37L1	1.09844	-0.28803	2.60768
HAL	0	0	3.08741
HAS2	0.171621	1.6603	3.63893
HCAR2	0	0	5.25195
HCAR3	0	0	6.05352
HILPDA	2.97251	-0.380656	4.74235
HIST1H1D	0	1.75377	3.27304
HK2	6.34522	3.72784	7.6199
HLA-DRB1	0	0	6.17726
HSD11B1	0	0	4.55462
ICAM1	3.94038	5.26647	7.67966
IGFBP1	2.80135	0.39913	4.36619
IL1A	4.8938	9.16367	10.6431
IL1B	0	2.15507	5.00182
IL2RG	0	0	4.54215
IL6	0	10.313	12.0939
INHBA	3.39325	6.40549	8.5785
IRAK2	2.07376	3.77517	5.60006
IRF1	0.0974422	0.34068	2.93677
ITGB3	1.43017	0.32365	3.43591
KCTD16	2.12401	1.23021	3.96824
KDM7A	1.84692	2.23172	4.33907
KLF6	1.89032	2.86462	4.63767
KLRC3	-0.416547	0.839648	2.36484
LCP1	1.42287	0.468544	3.7262
LOX	4.44522	0.654765	5.55218
LTB	1.70752	3.45412	4.94695
MAMDC2	0	0	2.44526
MARCH3	2.17589	1.90798	4.79171
MMP1	0	0	6.2735
MMP10	0	2.18094	6.04833
MMP9	1.62766	0	3.14671
MTSS1	1.16693	0.335655	2.85448
MYLK3	0	0	3.04555
N4BP3	2.31241	1.75911	4.87168
NEURL3	2.5965	5.38111	7.27519
NFKBIA	0.931657	1.1657	4.70217
NFKBIE	0.608037	1.57949	3.3377
NFKBIZ	0.882041	2.30964	4.98294
NKX2-1	0	0	4.40974
NOCT	1.60794	2.26184	4.06525
NOD2	0	0	6.68344
NPHS1	1.70317	2.23584	4.94421
NR1D1	2.68962	1.04825	4.15382
OLR1	1.45628	2.96196	5.31983
PAG1	2.9784	3.28722	5.39589
PDCD1LG2	0	0	4.26126
PER1	1.84467	1.73387	3.98131
PIGA	0.575417	1.24183	2.99174
PIK3IP1	2.46095	-0.212703	4.13054
PNRC1	1.69302	1.49645	3.83988
PPP1R15A	3.58555	3.84641	5.75295
PPP4R4	0	2.86496	4.31069
PSTPIP2	0	0	2.71115
PTGS2	1.14761	2.9405	4.42806
PTPRR	3.26061	5.3418	6.7648
PTX3	1.61165	5.118	7.45725
RCSD1	0	0	9.65704
RHCG	1.63772	4.66474	6.56888
RNF144B	0.682937	1.63776	4.60194
RORA	2.27326	0.0155417	3.73023
RP1	0	0	2.09943
RRAD	2.14801	2.42012	4.71335
SAA1	0	0	4.69273
SATB1	0	0	2.40581
SBSN	0	2.24507	4.15226
SDR16C5	1.35814	0.989405	3.87226
SERPINB7	-0.566158	1.7444	3.03873
SH3GL3	1.68554	0	3.23039
SLAMF9	0	0	6.57779
SLC16A6	0.19796	1.82141	3.59204
SLC43A3	0	0	5.31962
SOD2	0.284135	2.4392	4.30102
SPINK1	0	0	5.53329
STC1	3.8856	2.13427	5.8953
TBX15	0	0	6.42901
TCAF2	4.15776	0	5.53518
TLR2	0	0	2.9349
TMEM158	3.44496	1.77714	4.97506
TNF	0	0	9.03036
TNFAIP3	2.79365	5.72805	8.95224
TNFRSF1B	-0.156174	-0.180318	2.48285
TREM1	0	0	8.02023
UGCG	1.9651	2.39242	4.40527
VNN3	0	0	7.19993
WNT7A	2.17134	0	4.09024
ZFP36	1.54573	0.0782053	3.29984
Pseudogenes
AL121949.3	0	0	2.23305
AL353743.4	0	2.81551	4.68376
BMS1P7	0	0	2.07929
HLA-K	0	2.27552	4.00036
HLA-V	0	0	6.13393
HMGN2P46	0	1.58635	3.29098
RN7SL454P	0	0	5.96916
RPL35P2	0	0	2.76692
RPSAP52	0	0	4.42921
Long Intergenic Non-Coding RNA
LINC00520	0	0	5.17618
LINC00900	0	2.20222	3.55461
LINC01473	0	0	3.49999
LINC01583	0	0	3.28826
LINC01588	1.16406	-0.108572	2.7658
LINC01619	0.981928	0	2.74448
LINC01714	0	0	3.89362
LINC01828	0	0	5.32333
LINC02015	0	3.59829	5.61464
LINC02154	0	5.81889	7.95684
LINC02454	0	2.10896	3.74079
LINC02541	1.45358	0	3.01378
Long Non-Coding RNA
AC003092.1	0	0	8.73843
AC007032.1	0	0	3.05348
AC009549.1	0	0	4.73916
AC009686.2	0	0	3.40839
AC022165.1	0	0	3.356
AC025580.2	1.28779	1.53893	3.92304
AC026310.2	0	0	7.92107
AC034213.1	0	0	6.55367
AC067931.1	0	0	4.41233
AC084824.5	0	0	2.33181
AC090541.1	0	0	2.28372
AC090673.1	0	0	2.41171
AC124276.1	1.76485	0.310505	3.48044
AL354719.2	0	0	2.96096
AL357060.1	0	0	5.94416
AL359182.1	0	0	3.31326
BACH1-IT1	0	0	2.98524
C1QTNF1-AS1	0	0	2.2628
DEC1	0	0	2.09319
EGOT	1.62143	0	4.38927
HCG4B	0	0	4.0344
HCP5	-0.193132	0.622161	2.82753
JHDM1D-AS1	1.10475	1.65757	3.95612
LURAP1L-AS1	0	0	3.72741
PCBP2-OT1	0	0	2.40666
Novel or Undefined Transcripts
AC005264.1	0	0	3.91362
AC007249.1	0	0	4.42237
AC007249.2	-0.247872	2.37622	3.60828
AC021218.1	0	2.90551	4.73567
AC022816.1	0	0	6.70937
AC025580.1	0	0	2.78437
AC048382.2	0	0	2.88859
AC068647.2	0.225121	2.11271	3.68487
AC069547.1	0	0	2.49141
AC092611.3	0	0	3.25572
AC140912.1	0	0	9.10069
AC241585.3	0	0	2.61878

## Sheet: Synergystic Downregulated Genes
Gene Name	Normoxia vs Hypoxia log2FoldChange	Normoxia vs Normoxia + OC43 log2FoldChange	Normoxia vs Hypoxia + OC43 log2FoldChange
Protein Encoding Gene
ADH1C	-2.23525	-4.27499	-7.02616
OR51E1	-3.88767	-3.0486	-6.4118
PACSIN1	-1.17311	-2.85119	-6.02288
ADH6	-1.80827	-3.36378	-5.43083
PART1	-1.83098	-1.6376	-5.39287
UGT2B11	-1.59139	-2.13284	-5.34001
PLPPR1	-0.984174	-4.14634	-5.30041
CFHR1	-1.66683	-2.24163	-4.8525
ANKS4B	-1.24496	-3.15918	-4.83874
CLDN2	-2.14077	-2.44869	-4.82169
NPY2R	-1.72015	-1.86057	-4.69379
CPLX2	-1.51313	-1.54635	-4.59666
SLC47A2	-1.56636	-1.0511	-4.32015
FOXS1	0.585927	-1.37397	-4.29768
AVPR1A	-1.14685	-2.01539	-4.20757
AL589182.1	-0.730496	-1.57404	-4.2063
DNAJC15	-1.38047	-1.47064	-4.13312
AKR1B10	-0.847123	-2.38752	-3.94989
ADRA1D	-1.4059	-0.986788	-3.6856
ST6GALNAC1	-0.391088	-2.32382	-3.67101
OLFML3	-1.44727	-1.62297	-3.64825
VIPR1	-0.361992	-2.04125	-3.50735
TMEM155	-1.1725	-0.657393	-3.43494
RHBDL3	-1.25216	-1.2216	-3.39276
EPHA7	-0.494329	-1.44445	-3.15969
CD14	-0.684633	-1.09422	-3.09897
LYNX1	-0.517206	-1.37644	-3.09254
ITGA11	0.281471	-1.52851	-2.96836
LGALS2	0.155536	-0.886177	-2.63778
EN1	0.0556425	-0.432748	-2.28518
Pseudogenes
AL359893.1	-0.681199	-3.12958	-4.96862
AC016773.1	-1.10327	-1.31763	-3.85156
Long Intergenic Non-Coding RNA
LINC00488	-2.47749	-1.96091	-4.46999
LINC01559	-0.920314	-2.19128	-3.96675
LINC01085	-0.758207	-1.60503	-3.6072
AL589182.1	-0.730496	-1.57404	-4.2063
AC005722.3	-1.88173	-1.49456	-4.08137
AL035461.2	-1.00532	-0.569377	-3.06754
AC092167.1	-0.312999	-1.29274	-3.0411
Long Non-Coding RNA
SSTR5-AS1	-1.61447	-3.01262	-5.88247
DRAIC	-1.04857	-1.98358	-3.85887
AC017033.1	-1.31286	-1.31315	-3.88445
AP001542.3	-1.15373	-0.624831	-3.32304
AC087752.3	-0.445549	-1.54428	-3.26768
