# Supplementary material for: Hypoxia Exacerbates Inflammatory Signaling in Human Coronavirus OC43-Infected Lung Epithelial Cells
Source: Biomolecules. 2025 Aug 8;15(8):1144. doi: 10.3390/biom15081144 (PMC12384405; doi:10.3390/biom15081144)
Supplement: Supplementary file 1 [file biomolecules-15-01144-s001.zip › biomolecules-3736977-Supplementary Data File S2.xlsx]

## Sheet: Normoxia vs Hypoxia
Protein Name	Normoxia Signal	Hypoxia Signal	Normalised Normoxia Signal	Normalised Hypoxia Signal	Fold Change due to hypoxia
Adiponectin	699.618	464.502	699.618	1181.92	1.68938
Angiogenin	17899.1	11542.9	17899.1	29370.7	1.64091
Angiopoietin-1	407.521	271.744	407.521	691.448	1.69672
Angiopoietin-2	1534.91	851.089	1534.91	2165.58	1.41088
Apolipoprotein A-I	612.241	596.925	612.241	1518.87	2.48083
BAFF	584.74	341.58	584.74	869.145	1.48638
BDNF	1758.58	893.708	1758.58	2274.03	1.2931
CD14	518.219	231.009	518.219	587.8	1.13427
CD30	1400.45	604.539	1400.45	1538.24	1.09839
CD31	229.897	137.588	229.897	350.091	1.52281
CD40 ligand	642.872	785.919	642.872	1999.76	3.11067
Chitinase 3-like 1	352.907	223.092	352.907	567.654	1.60851
Complement Component C5/C5a	377.335	193.803	377.335	493.13	1.30688
Complement Factor D	2493.11	1248.41	2493.11	3176.57	1.27414
C-Reactive Protein	729.536	400.378	729.536	1018.76	1.39644
Cripto-1	199.581	145.35	199.581	369.84	1.85308
Cystatin C	4318.93	964.199	4318.93	2453.39	0.568055
Dkk-1	67152.5	20592.3	67152.5	52396.8	0.780265
DPPIV	365.39	170.317	365.39	433.37	1.18605
EGF	1032.72	544.678	1032.72	1385.93	1.34201
EMMPRIN	2683.93	891.071	2683.93	2267.32	0.844775
ENA-78	51252.5	17722.4	51252.5	45094.4	0.879847
Endoglin	158.654	202.495	158.654	515.245	3.24759
Fas ligand	255.687	328.684	255.687	836.331	3.27092
FGF basic	474.742	349.661	474.742	889.708	1.87409
FGF-19	1901.43	755.628	1901.43	1922.69	1.01118
FGF-7	91.459	127.602	91.459	324.68	3.55001
Flt-3 ligand	661.212	292.679	661.212	744.717	1.12629
G-CSF	252.163	140.209	252.163	356.761	1.4148
GDF-15	576.813	319.19	576.813	812.175	1.40804
GM-CSF	1181.27	541.229	1181.27	1377.15	1.16582
Growth Hormone	52.8638	159.46	52.8638	405.744	7.67527
GROα	7073.2	1629.14	7073.2	4145.33	0.586062
HGF	268.91	167.61	268.91	426.481	1.58596
ICAM-1	182.456	165.226	182.456	420.416	2.30421
IFN-γ	1465.94	889.086	1465.94	2262.27	1.54322
IGFBP-2	11718.1	2462.68	11718.1	6266.25	0.534749
IGFBP-3	8509.39	11228.2	8509.39	28570	3.35747
IL-10	232.463	201.317	232.463	512.248	2.20357
IL-11	1518.55	846.626	1518.55	2154.23	1.41861
IL-12 p70	194.617	212.669	194.617	541.133	2.78051
IL-13	56.6895	127.488	56.6895	324.392	5.72227
IL-15	297.442	192.553	297.442	489.949	1.64721
IL-16	377.695	420.279	377.695	1069.39	2.83137
IL-17A	1826	1053.9	1826	2681.63	1.46858
IL-18 Bpa	284.853	233.852	284.853	595.032	2.08891
IL-19	397.798	302.646	397.798	770.077	1.93585
IL-1ra	440.032	238.537	440.032	606.953	1.37934
IL-1α	3180.18	1678	3180.18	4269.64	1.34258
IL-1β	229.984	148.896	229.984	378.863	1.64734
IL-2	303.308	227.04	303.308	577.7	1.90467
IL-22	251.321	256.664	251.321	653.077	2.59857
IL-23	249.783	166.06	249.783	422.536	1.69161
IL-24	224.837	215.508	224.837	548.358	2.43891
IL-27	746.508	528.193	746.508	1343.98	1.80036
IL-3	205.841	137.344	205.841	349.469	1.69776
IL-31	654.702	447.646	654.702	1139.03	1.73977
IL-32	557.239	348.899	557.239	887.77	1.59316
IL-33	133.733	147.527	133.733	375.38	2.80693
IL-34	261.826	120.179	261.826	305.793	1.16792
IL-4	210.07	236.097	210.07	600.746	2.85974
IL-5	346.877	488.204	346.877	1242.23	3.58117
IL-6	386.23	322.796	386.23	821.351	2.12658
IL-8	8154.84	3764.16	8154.84	9577.85	1.1745
IP-10	302.199	184.322	302.199	469.006	1.55197
I-TAC	377.236	278.174	377.236	707.811	1.87631
Kallikrein 3	2346.18	1083.21	2346.18	2756.21	1.17477
Leptin	304.353	175.318	304.353	446.095	1.46572
LIF	619.64	392.503	619.64	998.72	1.61177
Lipocalin-2	23018.2	7342.66	23018.2	18683.3	0.811676
MCP-1	13846.1	4720.39	13846.1	12011	0.867464
MCP-3	343.763	193.097	343.763	491.332	1.42928
M-CSF	904.19	486.178	904.19	1237.07	1.36816
MIF	1658.74	809.685	1658.74	2060.23	1.24205
MIG	322.174	169.374	322.174	430.97	1.33769
MIP-1α/MIP-1β	231.913	118.603	231.913	301.783	1.30127
MIP-3α	323.653	171.91	323.653	437.422	1.35151
MIP-3β	378.497	192.809	378.497	490.6	1.29618
MMP-9	911.639	471.045	911.639	1198.57	1.31474
Myeloperoxidase	1051.58	320.292	1051.58	814.977	0.775003
Negative	0	0	0	0
Osteopontin	65588	25678.1	65588	65337.5	0.99618
PDGF-AA	4241.43	1107.97	4241.43	2819.21	0.664684
PDGF-AB/BB	465.441	178.879	465.441	455.155	0.9779
Pentraxin 3	3192.66	1165.54	3192.66	2965.7	0.928913
PF4	603.489	229.401	603.489	583.709	0.967223
RAGE	819.011	332.655	819.011	846.436	1.03349
RANTES	455.526	214.653	455.526	546.182	1.19901
RBP-4	612.628	214.748	612.628	546.422	0.891932
Reference	89907.4	38920.3	89907.4	99032.1	1.10149
Reference Spots	130944	50145.3	130944	127594	0.974415
Reference Spots	137726	51857.7	137726	131951	0.958073
Relaxin-2	1057.9	379.2	1057.9	964.869	0.912064
Resistin	1828.78	726.555	1828.78	1848.71	1.0109
SDF-1α	1341.29	565.25	1341.29	1438.27	1.0723
Serpin E1	68309.9	28792.4	68309.9	73262	1.07249
SHBG	2507.97	913.46	2507.97	2324.29	0.92676
ST2	508.651	219.275	508.651	557.942	1.0969
TARC	456.986	200.323	456.986	509.72	1.11539
TFF3	612.225	214.532	612.225	545.873	0.891622
TfR	1777.33	692.099	1777.33	1761.04	0.990831
TGF-α	449.632	209.005	449.632	531.811	1.18277
Thrombospondin-1	10297.7	3191.72	10297.7	8121.3	0.788652
TIM-3	489.138	180.333	489.138	458.854	0.938087
TNF-α	317.977	125.616	317.977	319.628	1.00519
uPAR	1386.8	659.406	1386.8	1677.85	1.20987
VCAM-1	827.54	365.092	827.54	928.971	1.12257
VEGF	6374.61	4422.34	6374.61	11252.6	1.76522
Vitamin	1506.93	486.977	1506.93	1239.11	0.822271

## Sheet: Normoxia vs Normoxia+OC43
Protein Name	Normoxia Signal	Normoxia + OC43 Signal	Normalised Normoxia Signal	Normalised Normoxia + OC43 Signal	Fold Change due to Normoxia + OC43
Adiponectin	699.618	562.926	699.618	1364.47	1.95031
Angiogenin	17899.1	5001.48	17899.1	12123.1	0.677301
Angiopoietin-1	407.521	314.073	407.521	761.279	1.86807
Angiopoietin-2	1534.91	753.698	1534.91	1826.89	1.19022
Apolipoprotein A-I	612.241	463.708	612.241	1123.98	1.83584
BAFF	584.74	343.68	584.74	833.045	1.42464
BDNF	1758.58	797.785	1758.58	1933.75	1.0996
CD14	518.219	332.569	518.219	806.112	1.55554
CD30	1400.45	402.983	1400.45	976.788	0.697481
CD31	229.897	188.638	229.897	457.238	1.98888
CD40 ligand	642.872	1051.84	642.872	2549.56	3.96589
Chitinase 3-like 1	352.907	382.109	352.907	926.193	2.62447
Complement Component C5/C5a	377.335	256.271	377.335	621.174	1.64621
Complement Factor D	2493.11	877.892	2493.11	2127.92	0.853518
C-Reactive Protein	729.536	447.313	729.536	1084.24	1.48621
Cripto-1	199.581	227.486	199.581	551.403	2.7628
Cystatin C	4318.93	1289.06	4318.93	3124.54	0.723453
Dkk-1	67152.5	29263.2	67152.5	70930.9	1.05627
DPPIV	365.39	1008.48	365.39	2444.46	6.69001
EGF	1032.72	618.603	1032.72	1499.43	1.45192
EMMPRIN	2683.93	3165.62	2683.93	7673.13	2.85891
ENA-78	51252.5	45563	51252.5	110440	2.15482
Endoglin	158.654	656.621	158.654	1591.58	10.0318
Fas ligand	255.687	283.154	255.687	686.336	2.68429
FGF basic	474.742	414.69	474.742	1005.17	2.11729
FGF-19	1901.43	1143.59	1901.43	2771.95	1.45782
FGF-7	91.459	169.195	91.459	410.112	4.4841
Flt-3 ligand	661.212	460.49	661.212	1116.18	1.68808
G-CSF	252.163	282.862	252.163	685.627	2.71898
GDF-15	576.813	2741.38	576.813	6644.81	11.5199
GM-CSF	1181.27	1697.87	1181.27	4115.45	3.48392
Growth Hormone	52.8638	260.42	52.8638	631.232	11.9407
GROα	7073.2	13964.3	7073.2	33847.9	4.78538
HGF	268.91	402.1	268.91	974.648	3.62444
ICAM-1	182.456	747.381	182.456	1811.57	9.92885
IFN-γ	1465.94	733.675	1465.94	1778.35	1.21311
IGFBP-2	11718.1	3403.6	11718.1	8249.98	0.704036
IGFBP-3	8509.39	2072.16	8509.39	5022.7	0.590254
IL-10	232.463	341.904	232.463	828.74	3.56504
IL-11	1518.55	1044.78	1518.55	2532.43	1.66767
IL-12 p70	194.617	218.958	194.617	530.731	2.72706
IL-13	56.6895	146.821	56.6895	355.879	6.2777
IL-15	297.442	276.16	297.442	669.382	2.25046
IL-16	377.695	261.317	377.695	633.406	1.67703
IL-17A	1826	1141.72	1826	2767.41	1.51555
IL-18 Bpa	284.853	205.059	284.853	497.042	1.74491
IL-19	397.798	291.547	397.798	706.68	1.77648
IL-1ra	440.032	290.874	440.032	705.048	1.60226
IL-1α	3180.18	1403.26	3180.18	3401.37	1.06955
IL-1β	229.984	221.295	229.984	536.396	2.33231
IL-2	303.308	250.279	303.308	606.651	2.00012
IL-22	251.321	284.972	251.321	690.743	2.74844
IL-23	249.783	272.302	249.783	660.032	2.64242
IL-24	224.837	727.929	224.837	1764.42	7.84757
IL-27	746.508	450.186	746.508	1091.2	1.46174
IL-3	205.841	135.395	205.841	328.183	1.59435
IL-31	654.702	357.406	654.702	866.315	1.32322
IL-32	557.239	309.303	557.239	749.717	1.34541
IL-33	133.733	273.572	133.733	663.109	4.95844
IL-34	261.826	194.614	261.826	471.723	1.80167
IL-4	210.07	319.377	210.07	774.136	3.68513
IL-5	346.877	349.46	346.877	847.054	2.44194
IL-6	386.23	2063.25	386.23	5001.11	12.9485
IL-8	8154.84	27055.8	8154.84	65580.4	8.0419
IP-10	302.199	263.615	302.199	638.974	2.11441
I-TAC	377.236	249.383	377.236	604.478	1.60238
Kallikrein 3	2346.18	760.791	2346.18	1844.08	0.785991
Leptin	304.353	226.946	304.353	550.093	1.80742
LIF	619.64	711.415	619.64	1724.39	2.7829
Lipocalin-2	23018.2	17636	23018.2	42747.9	1.85714
MCP-1	13846.1	12638.3	13846.1	30633.9	2.21246
MCP-3	343.763	269.975	343.763	654.39	1.90361
M-CSF	904.19	534.7	904.19	1296.06	1.43339
MIF	1658.74	3383.36	1658.74	8200.91	4.94406
MIG	322.174	170.833	322.174	414.081	1.28527
MIP-1α/MIP-1β	231.913	174.907	231.913	423.957	1.82808
MIP-3α	323.653	430.35	323.653	1043.12	3.22296
MIP-3β	378.497	198.623	378.497	481.44	1.27198
MMP-9	911.639	842.148	911.639	2041.28	2.23913
Myeloperoxidase	1051.58	286.14	1051.58	693.574	0.659554
Negative	0	0	0	0
Osteopontin	65588	21193	65588	51369.6	0.783216
PDGF-AA	4241.43	1137.49	4241.43	2757.15	0.65005
PDGF-AB/BB	465.441	244.928	465.441	593.679	1.27552
Pentraxin 3	3192.66	1286.68	3192.66	3118.79	0.976863
PF4	603.489	195.365	603.489	473.545	0.784678
RAGE	819.011	329.106	819.011	797.718	0.974002
RANTES	455.526	1571.97	455.526	3810.29	8.36458
RBP-4	612.628	268.147	612.628	649.961	1.06094
Reference	89907.4	38965.3	89907.4	94447.8	1.0505
Reference Spots	130944	60778	130944	147320	1.12505
Reference Spots	137726	48191.1	137726	116810	0.848136
Relaxin-2	1057.9	386.35	1057.9	936.471	0.885221
Resistin	1828.78	711.629	1828.78	1724.91	0.943207
SDF-1α	1341.29	462.59	1341.29	1121.27	0.835963
Serpin E1	68309.9	31785.1	68309.9	77043.6	1.12786
SHBG	2507.97	1002.86	2507.97	2430.82	0.96924
ST2	508.651	277.427	508.651	672.455	1.32203
TARC	456.986	270.683	456.986	656.106	1.43572
TFF3	612.225	202.402	612.225	490.601	0.801341
TfR	1777.33	639.981	1777.33	1551.25	0.872795
TGF-α	449.632	306.315	449.632	742.475	1.6513
Thrombospondin-1	10297.7	2766.08	10297.7	6704.68	0.651085
TIM-3	489.138	197.986	489.138	479.898	0.98111
TNF-α	317.977	164.809	317.977	399.48	1.25632
uPAR	1386.8	1015.75	1386.8	2462.07	1.77535
VCAM-1	827.54	1065.24	827.54	2582.03	3.12013
VEGF	6374.61	2781.16	6374.61	6741.25	1.05752
Vitamin	1506.93	556.147	1506.93	1348.04	0.894561

## Sheet: Normoxia vs Hypoxia+OC43
Protein Name	Normoxia Signal	Hypoxia + OC43 Signal	Normalised Normoxia Signal	Normalised Hypoxia + OC43 Signal	Fold Change due to Hypoxia + OC43
Adiponectin	699.618	439.273	699.618	1182.05	1.68957
Angiogenin	17899.1	6654.78	17899.1	17907.5	1.00047
Angiopoietin-1	407.521	216.546	407.521	582.709	1.42989
Angiopoietin-2	1534.91	595.527	1534.91	1602.52	1.04405
Apolipoprotein A-I	612.241	389.877	612.241	1049.13	1.71359
BAFF	584.74	303.288	584.74	816.126	1.39571
BDNF	1758.58	692.755	1758.58	1864.15	1.06003
CD14	518.219	224.056	518.219	602.918	1.16344
CD30	1400.45	664.206	1400.45	1787.33	1.27625
CD31	229.897	214.297	229.897	576.657	2.50832
CD40 ligand	642.872	544.832	642.872	1466.1	2.28055
Chitinase 3-like 1	352.907	277.397	352.907	746.457	2.11516
Complement Component C5/C5a	377.335	193.188	377.335	519.855	1.3777
Complement Factor D	2493.11	807.052	2493.11	2171.72	0.871087
C-Reactive Protein	729.536	329.577	729.536	886.867	1.21566
Cripto-1	199.581	155.193	199.581	417.613	2.09245
Cystatin C	4318.93	1371.42	4318.93	3690.39	0.854469
Dkk-1	67152.5	20902	67152.5	56245.7	0.837581
DPPIV	365.39	1298.56	365.39	3494.32	9.56328
EGF	1032.72	488.245	1032.72	1313.83	1.2722
EMMPRIN	2683.93	3059.1	2683.93	8231.82	3.06708
ENA-78	51252.5	41230.5	51252.5	110948	2.16474
Endoglin	158.654	552.332	158.654	1486.29	9.36808
Fas ligand	255.687	209.202	255.687	562.948	2.20171
FGF basic	474.742	292.14	474.742	786.127	1.6559
FGF-19	1901.43	1238.64	1901.43	3333.08	1.75293
FGF-7	91.459	98.3647	91.459	264.692	2.89411
Flt-3 ligand	661.212	468.318	661.212	1260.21	1.90591
G-CSF	252.163	208.331	252.163	560.604	2.22318
GDF-15	576.813	2716.51	576.813	7309.93	12.673
GM-CSF	1181.27	1600.93	1181.27	4307.98	3.64691
Growth Hormone	52.8638	199.858	52.8638	537.805	10.1734
GROα	7073.2	12780.1	7073.2	34390.4	4.86208
HGF	268.91	393.95	268.91	1060.09	3.94218
ICAM-1	182.456	547.175	182.456	1472.41	8.06995
IFN-γ	1465.94	632.014	1465.94	1700.7	1.16015
IGFBP-2	11718.1	1144.5	11718.1	3079.77	0.262821
IGFBP-3	8509.39	7834.35	8509.39	21081.7	2.47746
IL-10	232.463	268.812	232.463	723.354	3.1117
IL-11	1518.55	608.238	1518.55	1636.72	1.07782
IL-12 p70	194.617	220.028	194.617	592.079	3.04228
IL-13	56.6895	133.16	56.6895	358.323	6.32081
IL-15	297.442	246.384	297.442	663.002	2.22901
IL-16	377.695	235.225	377.695	632.974	1.67588
IL-17A	1826	836.919	1826	2252.09	1.23334
IL-18 Bpa	284.853	172.195	284.853	463.365	1.62668
IL-19	397.798	269.725	397.798	725.809	1.82457
IL-1ra	440.032	298.113	440.032	802.201	1.82305
IL-1α	3180.18	1475.64	3180.18	3970.85	1.24862
IL-1β	229.984	214.072	229.984	576.052	2.50474
IL-2	303.308	201.674	303.308	542.69	1.78924
IL-22	251.321	272.199	251.321	732.467	2.91447
IL-23	249.783	237.359	249.783	638.716	2.55708
IL-24	224.837	516.552	224.837	1390	6.18228
IL-27	746.508	433.409	746.508	1166.27	1.5623
IL-3	205.841	126.351	205.841	340	1.65176
IL-31	654.702	285.538	654.702	768.362	1.17361
IL-32	557.239	311.55	557.239	838.358	1.50448
IL-33	133.733	143.178	133.733	385.282	2.88097
IL-34	261.826	183.071	261.826	492.63	1.88152
IL-4	210.07	269.703	210.07	725.752	3.4548
IL-5	346.877	345.328	346.877	929.252	2.67891
IL-6	386.23	2190.31	386.23	5893.98	15.2603
IL-8	8154.84	24521.6	8154.84	65985.7	8.0916
IP-10	302.199	241.481	302.199	649.808	2.15026
I-TAC	377.236	203.048	377.236	546.388	1.4484
Kallikrein 3	2346.18	715.266	2346.18	1924.73	0.820367
Leptin	304.353	301.449	304.353	811.177	2.66525
LIF	619.64	685.61	619.64	1844.93	2.97742
Lipocalin-2	23018.2	12316.9	23018.2	33143.8	1.4399
MCP-1	13846.1	10926.7	13846.1	29402.9	2.12355
MCP-3	343.763	226.935	343.763	610.666	1.77642
M-CSF	904.19	442.491	904.19	1190.71	1.31688
MIF	1658.74	4127.19	1658.74	11106	6.69542
MIG	322.174	182.263	322.174	490.456	1.52233
MIP-1α/MIP-1β	231.913	159.826	231.913	430.079	1.85449
MIP-3α	323.653	696.408	323.653	1873.98	5.7901
MIP-3β	378.497	144.855	378.497	389.796	1.02985
MMP-9	911.639	706.209	911.639	1900.36	2.08455
Myeloperoxidase	1051.58	502.823	1051.58	1353.06	1.28669
Negative	0	0	0	0
Osteopontin	65588	15408.7	65588	41463.7	0.632184
PDGF-AA	4241.43	724.167	4241.43	1948.68	0.459439
PDGF-AB/BB	465.441	255.063	465.441	686.357	1.47464
Pentraxin 3	3192.66	1459.08	3192.66	3926.29	1.22979
PF4	603.489	220.468	603.489	593.264	0.983057
RAGE	819.011	334.383	819.011	899.8	1.09864
RANTES	455.526	1241.65	455.526	3341.2	7.33482
RBP-4	612.628	305.916	612.628	823.198	1.34372
Reference	89907.4	34983.8	89907.4	94139	1.04707
Reference Spots	137726	51938	137726	139761	1.01478
Reference Spots	130944	46332.4	130944	124677	0.952139
Relaxin-2	1057.9	392.266	1057.9	1055.56	0.997792
Resistin	1828.78	651.424	1828.78	1752.94	0.958529
SDF-1α	1341.29	467.571	1341.29	1258.2	0.938053
Serpin E1	68309.9	27867.7	68309.9	74990	1.09779
SHBG	2507.97	1226.07	2507.97	3299.26	1.31551
ST2	508.651	282.75	508.651	760.86	1.49584
TARC	456.986	275.526	456.986	741.422	1.62242
TFF3	612.225	208.555	612.225	561.206	0.916666
TfR	1777.33	704.366	1777.33	1895.4	1.06643
TGF-α	449.632	237.952	449.632	640.312	1.42408
Thrombospondin-1	10297.7	2146.21	10297.7	5775.29	0.560833
TIM-3	489.138	219.611	489.138	590.958	1.20816
TNF-α	317.977	182.017	317.977	489.795	1.54035
uPAR	1386.8	1169.98	1386.8	3148.33	2.27021
VCAM-1	827.54	1142.71	827.54	3074.94	3.71577
VEGF	6374.61	5280.95	6374.61	14210.7	2.22926
Vitamin	1506.93	642.878	1506.93	1729.94	1.14799

## Sheet: Normoxia+OC43 vs Hypoxia+OC43
Protein Name	Normoxia + OC43 Signal	Hypoxia + OC43 Signal	Normalised + OC43 Normoxia Signal	Normalised Hypoxia + OC43 Signal	Fold Change due to Hypoxia + OC43
Adiponectin	562.926	439.273	562.926	487.666	0.866306
Angiogenin	5001.48	6654.78	5001.48	7387.92	1.47715
Angiopoietin-1	314.073	216.546	314.073	240.402	0.765434
Angiopoietin-2	753.698	595.527	753.698	661.135	0.877188
Apolipoprotein A-I	463.708	389.877	463.708	432.829	0.93341
BAFF	343.68	303.288	343.68	336.7	0.979691
BDNF	797.785	692.755	797.785	769.074	0.964011
CD14	332.569	224.056	332.569	248.739	0.747933
CD30	402.983	664.206	402.983	737.379	1.8298
CD31	188.638	214.297	188.638	237.905	1.26118
CD40 ligand	1051.84	544.832	1051.84	604.854	0.575042
Chitinase 3-like 1	382.109	277.397	382.109	307.957	0.805941
Complement Component C5/C5a	256.271	193.188	256.271	214.471	0.836891
Complement Factor D	877.892	807.052	877.892	895.963	1.02058
C-Reactive Protein	447.313	329.577	447.313	365.885	0.817961
Cripto-1	227.486	155.193	227.486	172.29	0.757364
Cystatin C	1289.06	1371.42	1289.06	1522.5	1.1811
Dkk-1	29263.2	20902	29263.2	23204.7	0.792964
DPPIV	1008.48	1298.56	1008.48	1441.62	1.42949
EGF	618.603	488.245	618.603	542.034	0.876223
EMMPRIN	3165.62	3059.1	3165.62	3396.11	1.07281
ENA-78	45563	41230.5	45563	45772.7	1.0046
Endoglin	656.621	552.332	656.621	613.181	0.933843
Fas ligand	283.154	209.202	283.154	232.249	0.820222
FGF basic	414.69	292.14	414.69	324.324	0.782086
FGF-19	1143.59	1238.64	1143.59	1375.09	1.20243
FGF-7	169.195	98.3647	169.195	109.201	0.645416
Flt-3 ligand	460.49	468.318	460.49	519.912	1.12904
G-CSF	282.862	208.331	282.862	231.282	0.817651
GDF-15	2741.38	2716.51	2741.38	3015.78	1.1001
GM-CSF	1697.87	1600.93	1697.87	1777.3	1.04678
Growth Hormone	260.42	199.858	260.42	221.876	0.851992
GROα	13964.3	12780.1	13964.3	14188.1	1.01603
HGF	402.1	393.95	440.167	437.35	0.9936
ICAM-1	747.381	547.175	747.381	607.455	0.812778
IFN-γ	733.675	632.014	733.675	701.641	0.956337
IGFBP-2	3403.6	1144.5	3403.6	1270.59	0.373306
IGFBP-3	2072.16	7834.35	2072.16	8697.43	4.19727
IL-10	341.904	268.812	341.904	298.426	0.872835
IL-11	1044.78	608.238	1044.78	675.245	0.646306
IL-12 p70	218.958	220.028	218.958	244.268	1.11559
IL-13	146.821	133.16	146.821	147.829	1.00687
IL-15	276.16	246.384	276.16	273.528	0.990469
IL-16	261.317	235.225	261.317	261.139	0.999318
IL-17A	1141.72	836.919	1141.72	929.12	0.813791
IL-18 Bpa	205.059	172.195	205.059	191.166	0.932246
IL-19	291.547	269.725	291.547	299.439	1.02707
IL-1ra	290.874	298.113	290.874	330.955	1.1378
IL-1α	1403.26	1475.64	1403.26	1638.21	1.16743
IL-1β	221.295	214.072	221.295	237.655	1.07393
IL-2	250.279	201.674	250.279	223.892	0.894567
IL-22	284.972	272.199	284.972	302.186	1.06041
IL-23	272.302	237.359	272.302	263.508	0.967704
IL-24	727.929	516.552	727.929	573.459	0.787795
IL-27	450.186	433.409	450.186	481.157	1.06879
IL-3	135.395	126.351	135.395	140.27	1.03601
IL-31	357.406	285.538	357.406	316.995	0.886932
IL-32	309.303	311.55	309.303	345.872	1.11823
IL-33	273.572	143.178	273.572	158.952	0.581024
IL-34	194.614	183.071	194.614	203.239	1.04432
IL-4	319.377	269.703	319.377	299.415	0.937499
IL-5	349.46	345.328	349.46	383.371	1.09704
IL-6	2063.25	2190.31	2063.25	2431.61	1.17853
IL-8	27055.8	24521.6	27055.8	27223	1.00618
IP-10	263.615	241.481	263.615	268.084	1.01695
I-TAC	249.383	203.048	249.383	225.418	0.903902
Kallikrein 3	760.791	715.266	760.791	794.065	1.04374
Leptin	226.946	301.449	226.946	334.658	1.47462
LIF	711.415	685.61	711.415	761.141	1.0699
Lipocalin-2	17636	12316.9	17636	13673.8	0.775332
MCP-1	12638.3	10926.7	12638.3	12130.4	0.959816
MCP-3	269.975	226.935	269.975	251.936	0.933183
M-CSF	534.7	442.491	534.7	491.239	0.91872
MIF	3383.36	4127.19	3383.36	4581.87	1.35424
MIG	170.833	182.263	170.833	202.342	1.18444
MIP-1α/MIP-1β	174.907	159.826	174.907	177.433	1.01444
MIP-3α	430.35	696.408	430.35	773.129	1.79651
MIP-3β	198.623	144.855	198.623	160.814	0.809645
MMP-9	842.148	706.209	842.148	784.01	0.930964
Myeloperoxidase	286.14	502.823	286.14	558.218	1.95085
Negative	0	0	0	0
Osteopontin	21193	15408.7	21193	17106.2	0.807164
PDGF-AA	1137.49	724.167	1137.49	803.946	0.706775
PDGF-AB/BB	244.928	255.063	244.928	283.163	1.15611
Pentraxin 3	1286.68	1459.08	1286.68	1619.83	1.25891
PF4	195.365	220.468	195.365	244.757	1.25282
RAGE	329.106	334.383	329.106	371.221	1.12797
RANTES	1571.97	1241.65	1571.97	1378.44	0.87689
RBP-4	268.147	305.916	268.147	339.618	1.26653
Reference	38965.3	34983.8	38965.3	38837.9	0.99673
Reference Spots	48191.1	51938	48191.1	57659.8	1.19648
Reference Spots	60778	46332.4	60778	51436.7	0.846305
Relaxin-2	386.35	392.266	386.35	435.481	1.12717
Resistin	711.629	651.424	711.629	723.19	1.01625
SDF-1α	462.59	467.571	462.59	519.082	1.12212
Serpin E1	31785.1	27867.7	31785.1	30937.8	0.973345
SHBG	1002.86	1226.07	1002.86	1361.14	1.35726
ST2	277.427	282.75	277.427	313.9	1.13147
TARC	270.683	275.526	270.683	305.88	1.13003
TFF3	202.402	208.555	202.402	231.531	1.14391
TfR	639.981	704.366	639.981	781.963	1.22185
TGF-α	306.315	237.952	306.315	264.167	0.862402
Thrombospondin-1	2766.08	2146.21	2766.08	2382.65	0.861383
TIM-3	197.986	219.611	197.986	243.805	1.23142
TNF-α	164.809	182.017	164.809	202.069	1.22608
uPAR	1015.75	1169.98	1015.75	1298.87	1.27873
VCAM-1	1065.24	1142.71	1065.24	1268.6	1.1909
VEGF	2781.16	5280.95	2781.16	5862.74	2.10802
Vitamin	556.147	642.878	556.147	713.702	1.2833
